# Supplementary material for: Ultrasound-Based Recovery of Anti-Inflammatory and Antimicrobial Extracts of the Acidophilic Microalga Coccomyxa onubensis
Source: Mar Drugs. 2023 Aug 27;21(9):471. doi: 10.3390/md21090471 (PMC10532798; doi:10.3390/md21090471)
Supplement: Supplementary file 1 [file marinedrugs-21-00471-s001.zip]

Archive with 1 entries (1 files):
- marinedrugs-2552160-supplementary.pdf
